# Supplementary material for: A Mixture of Endocrine Disrupting Chemicals Associated with Lower Birth Weight in Children Induces Adipogenesis and DNA Methylation Changes in Human Mesenchymal Stem Cells
Source: Int J Mol Sci. 2022 Feb 19;23(4):2320. doi: 10.3390/ijms23042320 (PMC8879125; doi:10.3390/ijms23042320)
Supplement: Supplementary file 1 [file ijms-23-02320-s001.zip]

Archive with 2 entries (2 files):
- Supplementary Information Tables S3-4.pdf
- Supplementary Information.pdf
